# Supplementary material for: Synthesis and Characterization of Polyimide with High Blackness and Low Thermal Expansion by Introducing 3,6-bis(thiophen-2-yl)diketopyrrolopyrrole-Based Chromophores
Source: Polymers (Basel). 2024 Nov 29;16(23):3365. doi: 10.3390/polym16233365 (PMC11644352; doi:10.3390/polym16233365)
Supplement: Supplementary file 1 [file polymers-16-03365-s001.zip]

Archive with 1 entries (1 files):
- polymers-3282095-supplementary.pdf
